# Supplementary material for: Role of PARP inhibitors beyond BRCA mutation and platinum sensitivity in epithelial ovarian cancer: a meta-analysis of hazard ratios from randomized clinical trials
Source: World J Surg Oncol. 2023 May 23;21:157. doi: 10.1186/s12957-023-03027-4 (PMC10204292; doi:10.1186/s12957-023-03027-4)
Supplement: Supplementary file 2 — Additional file 2. Package meta R used for data analysis. [file 12957_2023_3027_MOESM2_ESM.r]

#=========R Program for Meta Aanlysis of Hazard Ratio using Meta Package
#=========Written By Rakesh Ranjan====================================================
rm(list=ls(all=TRUE))
#===Uncomment the line given below if meta package is not installed====================
#install.packages"meta")
library(meta)
m1=read.csv("BCRA_TEST_NEW.csv")
#============Import CSV File=======
data1=na.omit(cbind(m1[,c(2,4)], m1[,6:8]))
data1$log_se<-(log(data1[[5]])-log(data1[[4]]))/3.92
res1=metagen(log(PFS_HR), log_se, studlab=paste(Authors, Year), data=data1, sm = "HR");res1;
jpeg("forest_res1.jpg", width = 909, height=671)
forest(res1)
dev.off()
jpeg("funnel_res1.jpg", width = 909, height=671)
funnel(res1)
dev.off()
#====================================================================
data2=na.omit(cbind(m1[,c(2,4)], m1[,9:11]))
data2$log_se<-(log(data2[[5]])-log(data2[[4]]))/3.92
res2=metagen(log(PFS_PSOC_HR), log_se, studlab=paste(Authors, Year), data=data2, sm = "HR");res2;
jpeg("forest_res2.jpg", width = 909, height=671)
forest(res2)
dev.off()
jpeg("funnel_res2.jpg", width = 909, height=671)
funnel(res2)
dev.off()
#================================================================================
data3=na.omit(cbind(m1[,c(2,4)], m1[,12:14]))
data3$log_se<-(log(data3[[5]])-log(data3[[4]]))/3.92
res3=metagen(log(PFS_PROC_HR), log_se, studlab=paste(Authors, Year), data=data3, sm = "HR");res3;
jpeg("forest_res3.jpg", width = 909, height=671)
forest(res3)
dev.off()
jpeg("funnel_res3.jpg", width = 909, height=671)
funnel(res3)
dev.off()
#=======================================================================
data4=na.omit(cbind(m1[,c(2,4)], m1[,15:17]))
data4$log_se<-(log(data4[[5]])-log(data4[[4]]))/3.92
res4=metagen(log(HRD_PLUS_BRCA_UK_HR), log_se, studlab=paste(Authors, Year), data=data4, sm = "HR");res4;
jpeg("forest_res4.jpg", width = 909, height=671)
forest(res4)
dev.off()
jpeg("funnel_res4.jpg", width = 909, height=671)
funnel(res4)
dev.off()
#=====================================================================
data5=na.omit(cbind(m1[,c(2,4)], m1[,18:20]))
data5$log_se<-(log(data5[[5]])-log(data5[[4]]))/3.92
res5=metagen(log(HRD_PLUS_BRCA_PLUS_HR), log_se, studlab=paste(Authors, Year), data=data5, sm = "HR");res5;
jpeg("forest_res5.jpg", width = 909, height=671)
forest(res5)
dev.off()
jpeg("funnel_res5.jpg", width = 909, height=671)
funnel(res5)
dev.off()
#=====================================================================
data6=na.omit(cbind(m1[,c(2,4)], m1[,21:23]))
data6$log_se<-(log(data6[[5]])-log(data6[[4]]))/3.92
res6=metagen(log(HRD_PLUS_BCRA_MINUS_HR), log_se, studlab=paste(Authors, Year), data=data6, sm = "HR");res6;
jpeg("forest_res6.jpg", width = 909, height=671)
forest(res6)
dev.off()
jpeg("funnel_res6.jpg", width = 909, height=671)
funnel(res6)
dev.off()
#====================================================================
data7=na.omit(cbind(m1[,c(2,4)], m1[,24:26]))
data7$log_se<-(log(data7[[5]])-log(data7[[4]]))/3.92
res7=metagen(log(HRD_MINUS_HR), log_se, studlab=paste(Authors, Year), data=data7, sm = "HR");res7;
jpeg("forest_res7.jpg", width = 909, height=671)
forest(res7)
dev.off()
jpeg("funnel_res7.jpg", width = 909, height=671)
funnel(res7)
dev.off()
#====================================================================
data8=na.omit(cbind(m1[,c(2,4)], m1[,27:29]))
data8$log_se<-(log(data8[[5]])-log(data8[[4]]))/3.92
res8=metagen(log(HRD_UK_BRCA_MINUS_HR), log_se, studlab=paste(Authors, Year), data=data8, sm = "HR");res8;
jpeg("forest_res8.jpg", width = 909, height=671)
forest(res8)
dev.off()
jpeg("funnel_res8.jpg", width = 909, height=671)
funnel(res8)
dev.off()
#=====================================================================
data9=na.omit(cbind(m1[,c(2,4)], m1[,30:32]))
data9$log_se<-(log(data9[[5]])-log(data9[[4]]))/3.92
res9=metagen(log(HRD_UK_BRCA_PLUS_HR), log_se, studlab=paste(Authors, Year), data=data9, sm = "HR");res9;
jpeg("forest_res9.jpg", width = 909, height=671)
forest(res9)
dev.off()
jpeg("funnel_res9.jpg", width = 909, height=671)
funnel(res9)
dev.off()
#==================================================================
data10=na.omit(cbind(m1[,c(2,4)], m1[,33:35]))
data10$log_se<-(log(data10[[5]])-log(data10[[4]]))/3.92
res10=metagen(log(PFS2_HR), log_se, studlab=paste(Authors, Year), data=data10, sm = "HR");res10;
jpeg("forest_res10.jpg", width = 909, height=671)
forest(res10)
dev.off()
jpeg("funnel_res10.jpg", width = 909, height=671)
funnel(res10)
dev.off()
#==================================================================
data11=na.omit(cbind(m1[,c(2,4)], m1[,36:38]))
data11$log_se<-(log(data11[[5]])-log(data11[[4]]))/3.92
res11=metagen(log(TFST_HR), log_se, studlab=paste(Authors, Year), data=data11, sm = "HR");res11;
jpeg("forest_res11.jpg", width = 909, height=671)
forest(res11)
dev.off()
jpeg("funnel_res11.jpg", width = 909, height=671)
funnel(res11)
dev.off()
#==================================================================
data12=na.omit(cbind(m1[,c(2,4)], m1[,45:47]))
data12$log_se<-(log(data12[[5]])-log(data12[[4]]))/3.92
res12=metagen(log(TSST_HR), log_se, studlab=paste(Authors, Year), data=data12, sm = "HR");res12;
jpeg("forest_res12.jpg", width = 909, height=671)
forest(res12)
dev.off()
jpeg("funnel_res12.jpg", width = 909, height=671)
funnel(res12)
dev.off()
#===============================================================
data13=na.omit(cbind(m1[,c(2,4)], m1[,48:50]))
data13$log_se<-(log(data13[[5]])-log(data13[[4]]))/3.92
res13=metagen(log(OS_HR), log_se, studlab=paste(Authors, Year), data=data13, sm = "HR");res13;
jpeg("forest_res13.jpg", width = 909, height=671)
forest(res13)
dev.off()
jpeg("funnel_res13.jpg", width = 909, height=671)
funnel(res13)
dev.off()
#=========================================================
data14=na.omit(cbind(m1[,c(2,4)], m1[,57:59]))
data14$log_se<-(log(data14[[5]])-log(data14[[4]]))/3.92
res14=metagen(log(OS_BRCAm_HR), log_se, studlab=paste(Authors, Year), data=data14, sm = "HR");res14;
jpeg("forest_res14.jpg", width = 909, height=671)
forest(res14)
dev.off()
jpeg("funnel_res14.jpg", width = 909, height=671)
funnel(res14)
dev.off()
#===========================================================
